# Supplementary material for: Physicochemical and Electrochemical Characterization of Electropolymerized Polydopamine Films: Influence of the Deposition Process
Source: Nanomaterials (Basel). 2021 Jul 30;11(8):1964. doi: 10.3390/nano11081964 (PMC8400158; doi:10.3390/nano11081964)
Supplement: Supplementary file 1 [file nanomaterials-11-01964-s001.zip]

Archive with 1 entries (1 files):
- nanomaterials-1285925-supplementary.pdf
